# Supplementary material for: Contemporary Cultural Trade of Lion Body Parts
Source: Animals (Basel). 2022 Nov 16;12(22):3169. doi: 10.3390/ani12223169 (PMC9686618; doi:10.3390/ani12223169)
Supplement: Supplementary file 1 [file animals-12-03169-s001.zip]

Archive with 1 entries (1 files):
- animals-1974822-supplementary.pdf
